# Supplementary material for: Tungsten Accumulation in Hot Spring Sediments Resulting from Preferred Sorption of Aqueous Polytungstates to Goethite
Source: Int J Environ Res Public Health. 2021 Nov 30;18(23):12629. doi: 10.3390/ijerph182312629 (PMC8656809; doi:10.3390/ijerph182312629)
Supplement: Supplementary file 1 [file ijerph-18-12629-s001.zip]

Archive with 1 entries (1 files):
- ijerph-1444812-supplementary.pdf
